# Supplementary material for: Intermittent epidural bolus versus continuous epidural infusions for labor analgesia: A meta-analysis of randomized controlled trials
Source: PLoS One. 2020 Jun 12;15(6):e0234353. doi: 10.1371/journal.pone.0234353 (PMC7292420; doi:10.1371/journal.pone.0234353)
Supplement: S2 Appendix — (XLSX) [file pone.0234353.s002.xlsx]

## Sheet: Sheet1
study	m1	s1	n1	m2	s2	n2	time (minutes) to first required anesthetic intervention	PCEA
Chua 2004	239	24	21	181	17	21		no
Lim 2005	389	175	30	398	197	30		no
Fettes 2006	91	30	20	101	76	20		no
Lim 2010	219	138	25	220	114	25		no
Leo 2010	352	197	31	339	168	31		yes
Feng 2014	362	91	63	382	102	62		yes
study	event	nevent	cevent	cnevent	required anesthetic interventions	PCEA
Chua 2004	17	4	16	5		no
Lim 2005	3	27	11	19		no
Fettes 2006	4	16	12	8		no
Wong 2006	20	43	34	29		yes
Sia 2007	5	16	3	18		yes
Lim 2010	9	16	8	17		no
Leo 2010	4	27	6	25		yes
Sia 2013	3	48	12	39		yes
Ji 2016	3	22	9	16		yes
study	event	nevent	cevent	cnevent	cesarean	PCEA
Lim 2005	9	21	10	20		no
Salim 2005	6	58	8	55		yes
Fettes 2006	3	17	5	15		no
Wong 2006	1	62	0	63		yes
Sia 2007	7	14	3	18		yes
Lim 2010	3	22	4	21		no
Leo 2010	8	23	9	22		yes
Capogna 2011	13	62	15	55		yes
Skrablin 2011	5	96	15	89		no
Sia 2013	13	38	11	40		yes
Zhao 2013	1	28	1	27		yes
Lin 2016	8	90	10	89		yes
Nunes 2016	10	60	13	47		yes
Ji 2016	3	22	2	23		yes
Fang 2016	14	86	17	83		yes
Wang 2017	13	111	4	58		yes
Zhao 2019	12	88	13	87		yes
study	event	nevent	cevent	cnevent	instrumental	PCEA
Lim 2005	3	27	3	27		no
Salim 2005	4	60	2	61		yes
Fettes 2006	10	10	10	10		no
Wong 2006	3	60	4	59		yes
Sia 2007	1	20	2	19		yes
Lim 2010	3	22	6	19		no
Leo 2010	2	29	6	25		yes
Capogna 2011	5	70	14	56		yes
Sia 2013	5	46	8	43		yes
Zhao 2013	3	26	4	24		yes
Feng 2014	3	60	5	57		yes
Lin 2016	10	88	9	90		yes
Nunes 2016	22	48	8	52		yes
Ji 2016	4	21	3	22		yes
Wang 2017	6	118	14	48		yes
Zhao 2019	5	95	4	96		yes
study	m1	s1	n1	m2	s2	n2	total duration (minutes) of labor	PCEA
Lim 2005	412	179	30	487	166	30		no
Salim 2005	360	114	64	360	96	63		yes
Fettes 2006	566	194	20	690	189	20		no
Wong 2006	242	121	63	270	157	63		yes
Sia 2007	375	155.3	21	313	219	21		yes
Lim 2010	369	174	25	441	221	25		no
Leo 2010	443	221	31	423	201	31		yes
Capogna 2011	335	104	75	332	109	70		yes
Skrablin 2011	414	101	101	432	94	104		no
Sia 2013	389.4	202.9	51	414.2	181.3	51		yes
Zhao 2013	421	98.2	29	431.3	95.3	28		yes
Feng 2014	302	91	63	322	102	62		yes
Lin 2016	473.2	22.3	98	490.04	35.38	99		yes
Fang 2016	486	109	100	497	120	100		yes
Wang 2016	302	86	100	310	90	100		yes
Wang 2017	450	129	124	466	123	62		yes
Wang 2019	449.38	10.28	60	473.45	13.67	60		yes
study	m1	s1	n1	m2	s2	n2	the duration (minutes) of first stage of labor	PCEA
Salim 2005	276	150	64	264	126	63		yes
Fettes 2006	467	273	20	587	267	20		no
Sia 2007	315	156	21	240	417	21		yes
Lim 2010	293	111	25	343	151	25		no
Leo 2010	381	184	31	346	192	31		yes
Sia 2013	328.6	183.41	51	329.3	160.39	51		yes
Zhao 2013	383.1	82.7	29	391.6	79.8	28		yes
Lin 2016	420	20.29	98	431.51	19.09	99		yes
Ji 2016	479.3	204.7	25	521.1	185.9	25		yes
Fang 2016	439	93	100	448	102	100		yes
Wang 2017	400	115	124	413	110	62		yes
Wang 2019	386.74	6.11	60	408.47	5.95	60		yes
Zhao 2019	424	52	100	428	56	100		yes
study	m1	s1	n1	m2	s2	n2	the duration (minutes) of second stage of labor	PCEA
Salim 2005	84	54	64	96	54	63		yes
Fettes 2006	99	66	20	103	63	20		no
Sia 2007	72	36	21	80	36	21		yes
Lim 2010	76	63	25	98	70	25		no
Leo 2010	62	37	31	76	58	31		yes
Sia 2013	69.8	48.9	51	84.9	57.9	51		yes
Zhao 2013	40.2	13.4	29	38.5	12.7	28		yes
Lin 2016	55.32	9.71	98	58.53	8.19	99		yes
Fang 2016	47	16	100	49	18	100		yes
Wang 2017	50	14	124	53	13	62		yes
Wang 2019	47.38	2.49	60	58.58	2.48	60		yes
Zhao 2019	55	9	100	57	9	100		yes
study	m1	s1	n1	m2	s2	n2	milligrams per hour of local anesthetic (bupivacaine equivalents)	PCEA
Lim 2005	5.3	1.1	30	5.5	1.3	30		no
Salim 2005	11.9	5.5	64	21.4	11.1	63		yes
Fettes 2006	15	4.2	20	16.2	2.3	20		no
Wong 2006	10.5	5.2	63	12.3	6.9	63		yes
Sia 2007	3.9	2	21	4.5	1.2	21		yes
Lim 2010	6.5	2.6	25	5.7	2.9	25		no
Leo 2010	4.6	1.9	31	5.6	1.5	31		yes
Capogna 2011	5.6	1.7	75	6.7	1.7	70		yes
Sia 2013	10	3	51	11.1	3.2	51		yes
Zhao 2013	8.5	1.3	29	9.1	2.1	28		yes
Ji 2016	6.59	0.76	25	6.75	2.4	25		yes
Fang 2016	6.08	0.75	100	6.91	1.58	100		yes
study	m1	s1	n1	m2	s2	n2	maternal satisfaction	PCEA
Lim 2005	97	8	30	89	7	30		no
Wong 2006	92	1.5	63	85	3.3	63		yes
Sia 2007	95	8.75	21	90	10	21		yes
Lim 2010	100	9	25	95	5	25		no
Leo 2010	93.9	7	31	85.8	7.2	31		yes
Sia 2013	96.5	5	51	89.2	9.4	51		yes
Zhao 2013	93.5	10.4	29	92.3	11.8	28		yes
Ji 2016	86.1	2.9	25	83.1	3.4	25		yes
Fang 2016	95	5	100	75	1.5	100		yes
Wang 2016	93	13	100	78	12	100		yes
Wang 2017	93.5	6.8	124	78	12	62		yes
study	event	nevent	cevent	cnevent	Motor blockade
Chua 2004	1	20	1	20
Wong 2006	1	62	1	62
Sia 2007	1	20	0	21
Capogna 2011	2	73	26	44
Skrablin 2011	1	100	11	93
Nunes 2016	1	69	4	56
Maggiore 2016	3	49	24	28
Wang 2016	11	89	12	88
Wang 2017	6	118	3	59
Zhao 2019	6	94	4	96
study	event	nevent	cevent	cnevent	Pruritus
Lim 2005	20	10	22	8
Sia 2007	9	12	11	10
Lim 2010	11	14	10	15
Leo 2010	22	9	19	12
Sia 2013	29	22	27	24
Maggiore 2016	17	35	14	38
Fang 2016	9	91	8	92
Wang 2019	4	56	5	55
study	event	nevent	cevent	cnevent	Nausea+vomiting
Lim 2005	8	22	3	27
Sia 2007	2	19	1	20
Lim 2010	5	20	1	24
Leo 2010	2	29	0	31
Sia 2013	2	49	3	48
Maggiore 2016	8	44	21	31
Zhao 2019	4	96	2	98
study	event	nevent	cevent	cnevent	Shivering
Lim 2005	15	15	10	20
Lim 2010	13	12	19	6
Leo 2010	16	15	11	20
Sia 2013	23	28	26	25
Maggiore 2016	9	43	11	41
study	event	nevent	cevent	cnevent	Hypotension
Lim 2005	2	28	0	30
Fettes 2006	1	19	0	20
Lim 2010	2	23	0	25
Leo 2010	1	30	2	29
Skrablin 2011	33	68	22	82
Sia 2013	0	51	1	50
Zhao 2013	0	29	1	27
Maggiore 2016	4	48	2	50
Ji 2016	1	24	2	23
Wang 2019	0	60	1	59
study	event	nevent	cevent	cnevent	Intrapartum fever
Salim 2005	0	64	4	59
Leo 2010	1	30	5	26
Skrablin 2011	23	78	21	83
Sia 2013	3	48	4	47
Feng 2014	6	57	8	54
Wang 2017	7	117	13	49
Zhao 2019	6	94	4	96
study	event	nevent	cevent	cnevent	Perineal tears
Salim 2005	16	48	10	53
Skrablin 2011	4	97	4	100
study	event	nevent	cevent	cnevent	Retained placental products
Salim 2005	2	62	1	62
Skrablin 2011	3	98	4	100
study	event	nevent	cevent	cnevent	Postpartum hemorrhage
Salim 2005	2	62	5	58
Skrablin 2011	1	100	2	102
Maggiore 2016	3	49	1	51
study	event	nevent	cevent	cnevent	Foetal bradycardia
Lim 2010	3	22	2	23
Leo 2010	0	31	1	30
Sia 2013	2	49	2	49
